# Supplementary material for: De Novo Transcriptome Sequencing of Rough Lemon Leaves (Citrus jambhiri Lush.) in Response to Plenodomus tracheiphilus Infection
Source: Int J Mol Sci. 2021 Jan 17;22(2):882. doi: 10.3390/ijms22020882 (PMC7830309; doi:10.3390/ijms22020882)
Supplement: Supplementary file 1 [file ijms-22-00882-s001.zip]

Archive with 9 entries (8 files):
- Supplementary files/
- Supplementary files/Figure S1.docx
- Supplementary files/Figure S2.docx
- Supplementary files/Figure S3.docx
- Supplementary files/Figure S4.docx
- Supplementary files/Figure S5.docx
- Supplementary files/Figure S6.docx
- Supplementary files/Table S1.docx
- Supplementary files/Table S2.docx
